# Supplementary material for: MANF stimulates autophagy and restores mitochondrial homeostasis to treat autosomal dominant tubulointerstitial kidney disease in mice
Source: Nat Commun. 2023 Oct 14;14:6493. doi: 10.1038/s41467-023-42154-0 (PMC10576802; doi:10.1038/s41467-023-42154-0)
Supplement: Supplementary file 4 — Source Data [file 41467_2023_42154_MOESM4_ESM.xlsx]

## Sheet: Fig.1b
	UMOD +/+														UMOD DEL/+
3 wk	21.3426	21.6114	19.8382	25.3853	27.1057	28.141	17.3497	16.2591	21.5721	16.7546	16.987	20.72	17.55	28.478	24.0991	26.1557	27.5738	31.0892	31.3123	22.8192	19.1705	21.9064	22.295	17.016	30.299	31.514	28.484
4 wk	26.007	20.4068	18.2314	16.458	31.6293	31.5174	21.7811	25.3438	26.2462	22.076	20.705	27.032			29.076	30.429	30.156	28.363	31.64	20.6035	26.2122	25.5536	26.8866	28.1882	31.4994	34.4956	28.084	27.62	32.535	32.695	32.032
6 wk	24.0633	19.9148	22.0536	23.113	24.3104	23.2799	23.2131	17.0282	19.5431	19.414	18.2055				30.5399	34.8976	31.4969	30.6801	30.3841	42.6361	33.2929	33.0481	26.6272
12 wk	22.13	26.59	23.55												44.7	46.32	48.07	52.08	38.12	36.52	38.09	42.88	48.54	39.98	43.78	42.11	40.12	33.33	42.8	44.11	42.78
16 wk	23.23	21.49	21.01	14.59	17.14	27.26									36.55	40.34	50.8	50.94	51.78	46.74	46.34	57.94	40.47	53.28	43.18	53.88
24 wk	21.23	27.15	18.23	27											61.52	65.03	52.98	45.87	47.27	46.47	46.1	48.29	54.3	57.03	40.71	45.45	43.56	49.47	60.87

## Sheet: Fig.1d
		Uncropped blot for Figure 1d

## Sheet: Fig.1e
		Uncropped blot for Figure 1e										+/+	DEL/+
												0.634655	0.294478
												0.94103	0.109964
												0.822621	0.252779
												1.60169	0.38886
													0.186168
													0.368016

## Sheet: Fig.1g
		Uncropped blot for Figure 1g

## Sheet: Fig.1h
	FN		LN
	+/+	DEL/+	+/+	DEL/+
	0.948168	1.97129	1.17557	1.43397
	0.883597	1.94783	1.00565	2.27412
	1.19787	1.58903	0.897042	2.26441
	0.970362	1.34031	0.921735	1.8055
		1.75099		2.65909
		1.652		1.60824

## Sheet: Fig.1i
	Acta2		Col1a1
	+/+	DEL/+	+/+	DEL/+
	1.3	3.07	1.25	3.06
	1.58	6.1	1.12	9.77
	1.11	3.71	1.05	2.75
	0.31	1.67	0.53	1.9
	0.7	2.36	1.04	1.88
		2.83		2.68
		4.35		5.6

## Sheet: Fig.1j
	+/+	DEL/+
	10.387	17.203
	11.432	16.796
	12.036	22.597
	13.924	27.297
	11.983	30.692
	9.672	24.679
	10.056	19.152
	13.029	17.476
	12.167	20.488
	15.965

## Sheet: Fig.1k
	+/+	DEL/+
	5.498	22.632
	2.417	19.881
	7.701	39.92
	3.303	41.599
	5.952	38.722
	10.339	33.163
	10.819	27.666
	16.896	30.137
		37.591

## Sheet: Fig.2a
		Uncropped blot for Figure 2a							+/+	DEL/+
									1.11524	1.21772
									1.06382	1.67964
									0.820941	1.27598
										1.64734

## Sheet: Fig.2b
		Uncropped blot for Figure 2b							P62		LC3B-II
									+/+	DEL/+	+/+	DEL/+
									1.25113	1.20813	0.952232	1.50041
									1.03032	1.53332	1.28952	1.61496
									0.988721	1.55793	1.172	2.13982
									0.729833	1.32051	0.586252	1.57262
										1.29181		4.33965
										1.20809		3.58403

[truncated: 99 more sheets: Fig.2d, Fig.2e, Fig.2f, Fig.2g, Fig.3b, Fig.3c, Fig.3d, Fig.3e, Fig.3f, Fig.3g, Fig.3i, Fig.3j, Fig.4b, Fig.4e, Fig.4f, Fig.4g, Fig.4h, Fig.5b, Fig.5c, Fig.5e …]
